# Supplementary material for: Splitting or Lumping? A Conservation Dilemma Exemplified by the Critically Endangered Dama Gazelle (Nanger dama)
Source: PLoS One. 2014 Jun 23;9(6):e98693. doi: 10.1371/journal.pone.0098693 (PMC4067283; doi:10.1371/journal.pone.0098693)
Supplement: Table S1 — Details of the individual samples used in this study. (XLSX) [file pone.0098693.s001.xlsx]

## Sheet: Nanger_dama_SAMPLES
PROJECT_ID	Holding_Institution	HolderID (if not Royal Zoological Society of Scotland)	Sample Population	Sample Site	Sample Type	Contorl Region Haplotype
NDQ072	Royal Zoological Society of Scotland	n/a	NDM_AIN	Al Ain Zoo, UAE	blood EDTA	M
NDQ073	Royal Zoological Society of Scotland	n/a	NDM_AIN	Al Ain Zoo, UAE	blood EDTA	M
NDQ074	Royal Zoological Society of Scotland	n/a	NDM_AIN	Al Ain Zoo, UAE	blood EDTA	M
NDQ075	Royal Zoological Society of Scotland	n/a	NDM_AIN	Al Ain Zoo, UAE	blood EDTA	M
NDQ076	Royal Zoological Society of Scotland	n/a	NDM_AIN	Al Ain Zoo, UAE	blood EDTA	M
NDQ077	Royal Zoological Society of Scotland	n/a	NDM_AIN	Al Ain Zoo, UAE	blood EDTA	M
NDQ078	Royal Zoological Society of Scotland	n/a	NDM_AIN	Al Ain Zoo, UAE	blood EDTA	M
NDQ079	Royal Zoological Society of Scotland	n/a	NDM_AIN	Al Ain Zoo, UAE	blood EDTA	M
NDQ080	Royal Zoological Society of Scotland	n/a	NDM_AIN	Al Ain Zoo, UAE	blood EDTA	M
NDQ081	Royal Zoological Society of Scotland	n/a	NDM_AIN	Al Ain Zoo, UAE	blood EDTA	M
NDQ082	Royal Zoological Society of Scotland	n/a	NDM_AIN	Al Ain Zoo, UAE	blood EDTA	M
NDQ083	Royal Zoological Society of Scotland	n/a	NDM_AIN	Al Ain Zoo, UAE	blood EDTA	M
NDQ084	Royal Zoological Society of Scotland	n/a	NDM_AIN	Al Ain Zoo, UAE	blood EDTA	M
NDQ085	Royal Zoological Society of Scotland	n/a	NDM_AIN	Al Ain Zoo, UAE	blood EDTA	M
NDQ086	Royal Zoological Society of Scotland	n/a	NDM_AIN	Al Ain Zoo, UAE	blood EDTA	M
NDQ087	Royal Zoological Society of Scotland	n/a	NDM_AIN	Al Ain Zoo, UAE	blood EDTA	M
NDQ088	Royal Zoological Society of Scotland	n/a	NDM_AIN	Al Ain Zoo, UAE	blood EDTA	M
NDQ089	Royal Zoological Society of Scotland	n/a	NDM_AIN	Al Ain Zoo, UAE	blood EDTA	M
NDQ090	Royal Zoological Society of Scotland	n/a	NDM_AIN	Al Ain Zoo, UAE	blood EDTA	M
NDQ091	Royal Zoological Society of Scotland	n/a	NDM_AIN	Al Ain Zoo, UAE	blood EDTA	M
NDQ092	Royal Zoological Society of Scotland	n/a	NDM_AIN	Al Ain Zoo, UAE	blood EDTA	M
NDQ093	Royal Zoological Society of Scotland	n/a	NDM_AIN	Al Ain Zoo, UAE	blood EDTA	M
NDQ094	Royal Zoological Society of Scotland	n/a	NDM_AIN	Al Ain Zoo, UAE	blood EDTA	M
NDQ095	Royal Zoological Society of Scotland	n/a	NDM_AIN	Al Ain Zoo, UAE	blood EDTA	M
NDQ096	Royal Zoological Society of Scotland	n/a	NDM_AIN	Al Ain Zoo, UAE	blood EDTA	M
NDQ097	Royal Zoological Society of Scotland	n/a	NDM_AIN	Al Ain Zoo, UAE	blood EDTA	M
NDQ098	Royal Zoological Society of Scotland	n/a	NDM_AIN	Al Ain Zoo, UAE	blood EDTA	M
NDQ099	Royal Zoological Society of Scotland	n/a	NDM_AIN	Al Ain Zoo, UAE	blood EDTA	M
NDQ100	Royal Zoological Society of Scotland	n/a	NDM_AIN	Al Ain Zoo, UAE	blood EDTA	M
NDQ101	Royal Zoological Society of Scotland	n/a	NDM_AIN	Al Ain Zoo, UAE	blood EDTA	M
NDQ102	Royal Zoological Society of Scotland	n/a	NDM_AIN	Al Ain Zoo, UAE	blood EDTA	M
NDQ103	Royal Zoological Society of Scotland	n/a	NDM_AIN	Al Ain Zoo, UAE	blood EDTA	M
NDQ104	Royal Zoological Society of Scotland	n/a	NDM_AIN	Al Ain Zoo, UAE	blood EDTA	M
NDQ105	Royal Zoological Society of Scotland	n/a	NDM_AIN	Al Ain Zoo, UAE	blood EDTA	M
NDQ106	Royal Zoological Society of Scotland	n/a	NDM_AIN	Al Ain Zoo, UAE	blood EDTA	M
NDQ107	Royal Zoological Society of Scotland	n/a	NDM_AIN	Al Ain Zoo, UAE	blood EDTA	M
NDQ108	Royal Zoological Society of Scotland	n/a	NDM_AIN	Al Ain Zoo, UAE	blood EDTA	M
NDQ109	Royal Zoological Society of Scotland	n/a	NDM_AIN	Al Ain Zoo, UAE	blood EDTA	M
NDQ110	Royal Zoological Society of Scotland	n/a	NDM_AIN	Al Ain Zoo, UAE	blood EDTA	M
NDQ111	Royal Zoological Society of Scotland	n/a	NDM_AIN	Al Ain Zoo, UAE	blood EDTA	M
NDQ112	Royal Zoological Society of Scotland	n/a	NDM_AIN	Al Ain Zoo, UAE	blood EDTA	M
NDQ113	Royal Zoological Society of Scotland	n/a	NDM_AIN	Al Ain Zoo, UAE	blood EDTA	M
NDQ017	Royal Zoological Society of Scotland	n/a	EEP_M	Montpellier Zoo, FR	faeces	M
NDQ018	Royal Zoological Society of Scotland	n/a	EEP_M	Montpellier Zoo, FR	faeces	F
NDQ031	National Museum of Scotland	75.34 (Z.1999.203)	EEP_M	Belfast Zoo, UK	tissue	F
NDQ033	National Museum of Scotland	80.28	EEP_M	Belfast Zoo, UK	tissue	F
NDQ034	National Museum of Scotland	84.01	EEP_M	Belfast Zoo, UK	tissue	F
NDQ121	Estación Experimental de Zonas Áridas, Spain	83	EEP_M	EEZA,Spain	feces	M
NDQ122	Estación Experimental de Zonas Áridas, Spain	84	EEP_M	EEZA,Spain	feces	F
NDQ123	Estación Experimental de Zonas Áridas, Spain	85	EEP_M	EEZA,Spain	feces	F
NDQ124	Estación Experimental de Zonas Áridas, Spain	86	EEP_M	EEZA,Spain	feces	F
NDQ125	Estación Experimental de Zonas Áridas, Spain	87	EEP_M	EEZA,Spain	feces	M
NDQ129	Estación Experimental de Zonas Áridas, Spain	710	EEP_M	EEZA,Spain	feces	F
NDQ130	Estación Experimental de Zonas Áridas, Spain	711	EEP_M	EEZA,Spain	feces	M
NDQ131	Estación Experimental de Zonas Áridas, Spain	722	SAF_M	Safia Reserve, Morocco	feces	F
NDQ132	Estación Experimental de Zonas Áridas, Spain	723	SAF_M	Safia Reserve, Morocco	feces	F
NDQ133	Estación Experimental de Zonas Áridas, Spain	724	SAF_M	Safia Reserve, Morocco	feces	F
NDQ134	Estación Experimental de Zonas Áridas, Spain	726	SAF_M	Safia Reserve, Morocco	feces	F
NDQ135	Estación Experimental de Zonas Áridas, Spain	728	SAF_M	Safia Reserve, Morocco	feces	F
NDQ136	Estación Experimental de Zonas Áridas, Spain	729	SAF_M	Safia Reserve, Morocco	feces	F
NDQ126	Estación Experimental de Zonas Áridas, Spain	687	SEN_M	Katané, Ferlo North Game Reserve, Senegal	feces	F
NDQ127	Estación Experimental de Zonas Áridas, Spain	691	SEN_M	Katané, Ferlo North Game Reserve, Senegal	feces	F
NDQ128	Estación Experimental de Zonas Áridas, Spain	692	SEN_M	Katané, Ferlo North Game Reserve, Senegal	feces	F
NDQ048	Royal Zoological Society of Scotland	n/a	AIN_R	Al Ain Zoo, UAE	blood EDTA	R
NDQ049	Royal Zoological Society of Scotland	n/a	AIN_R	Al Ain Zoo, UAE	blood EDTA	R
NDQ050	Royal Zoological Society of Scotland	n/a	AIN_R	Al Ain Zoo, UAE	blood EDTA	R
NDQ051	Royal Zoological Society of Scotland	n/a	AIN_R	Al Ain Zoo, UAE	blood EDTA	R
NDQ052	Royal Zoological Society of Scotland	n/a	AIN_R	Al Ain Zoo, UAE	blood EDTA	R
NDQ053	Royal Zoological Society of Scotland	n/a	AIN_R	Al Ain Zoo, UAE	blood EDTA	R
NDQ054	Royal Zoological Society of Scotland	n/a	AIN_R	Al Ain Zoo, UAE	blood EDTA	R
NDQ055	Royal Zoological Society of Scotland	n/a	AIN_R	Al Ain Zoo, UAE	blood EDTA	R
NDQ056	Royal Zoological Society of Scotland	n/a	AIN_R	Al Ain Zoo, UAE	blood EDTA	R
NDQ057	Royal Zoological Society of Scotland	n/a	AIN_R	Al Ain Zoo, UAE	blood EDTA	R
NDQ058	Royal Zoological Society of Scotland	n/a	AIN_R	Al Ain Zoo, UAE	blood EDTA	R
NDQ059	Royal Zoological Society of Scotland	n/a	AIN_R	Al Ain Zoo, UAE	blood EDTA	R
NDQ060	Royal Zoological Society of Scotland	n/a	AIN_R	Al Ain Zoo, UAE	blood EDTA	R
NDQ114	Royal Zoological Society of Scotland	n/a	AIN_R	Al Ain Zoo, UAE	blood EDTA	R
NDQ115	Royal Zoological Society of Scotland	n/a	AIN_R	Al Ain Zoo, UAE	blood EDTA	R
NDQ116	Royal Zoological Society of Scotland	n/a	AIN_R	Al Ain Zoo, UAE	blood EDTA	R
NDQ117	Royal Zoological Society of Scotland	n/a	AIN_R	Al Ain Zoo, UAE	blood EDTA	R
NDQ118	Royal Zoological Society of Scotland	n/a	AIN_R	Al Ain Zoo, UAE	blood EDTA	R
NDQ119	Royal Zoological Society of Scotland	n/a	AIN_R	Al Ain Zoo, UAE	blood EDTA	R
NDQ120	Royal Zoological Society of Scotland	n/a	AIN_R	Al Ain Zoo, UAE	blood EDTA	R
NDQ027	National Museum of Scotland	57.16(Z.2000.80.2)	MAR_R	Marwell Wildlife,UK	tissue	R
NDQ028	National Museum of Scotland	62.28(Z.2000.80.1)	MAR_R	Marwell Wildlife,UK	tissue	R
NDQ029	National Museum of Scotland	64.01(Z.2000.80.3)	MAR_R	Marwell Wildlife,UK	tissue	R
NDQ030	National Museum of Scotland	75.18(Z.2000.80.4)	MAR_R	Marwell Wildlife,UK	tissue	R
NDQ035	National Museum of Scotland	84.28	MAR_R	Marwell Wildlife,UK	tissue	R
NDQ001	Royal Zoological Society of Scotland	n/a	TERMIT_D	Termit mountains, Niger	faeces	H
NDQ002	Royal Zoological Society of Scotland	n/a	TERMIT_D	Termit mountains, Niger	faeces	I
NDQ003	Royal Zoological Society of Scotland	n/a	TERMIT_D	Termit mountains, Niger	faeces	I
NDQ004	Royal Zoological Society of Scotland	n/a	TERMIT_D	Termit mountains, Niger	faeces	I
NDQ005	Royal Zoological Society of Scotland	n/a	TERMIT_D	Termit mountains, Niger	faeces	H
NDQ006	Royal Zoological Society of Scotland	n/a	TERMIT_D	Termit mountains, Niger	faeces	H
NDQ007	Royal Zoological Society of Scotland	n/a	TERMIT_D	Termit mountains, Niger	faeces	H
NDQ008	Royal Zoological Society of Scotland	n/a	TERMIT_D	Termit mountains, Niger	faeces	I
NDQ009	Royal Zoological Society of Scotland	n/a	TERMIT_D	Termit mountains, Niger	faeces	I
NDQ010	Royal Zoological Society of Scotland	n/a	TERMIT_D	Termit mountains, Niger	faeces	I
NDQ011	Royal Zoological Society of Scotland	n/a	MANGA_R	Manga region, Western Chad	faeces	C
NDQ012	Royal Zoological Society of Scotland	n/a	MANGA_R	Manga region, Western Chad	faeces	D
NDQ013	Royal Zoological Society of Scotland	n/a	MANGA_R	Manga region, Western Chad	faeces	B
NDQ014	Royal Zoological Society of Scotland	n/a	MANGA_R	Manga region, Western Chad	faeces	B
NDQ015	Royal Zoological Society of Scotland	n/a	MANGA_R	Manga region, Western Chad	faeces	G
NDQ016	Royal Zoological Society of Scotland	n/a	MANGA_R	Manga region, Western Chad	faeces	G
NDQ019	Royal Zoological Society of Scotland	n/a	OROA_R	Ouadi Rimé-Ouadi Achim Game Reserve in Central Chad	faeces	L
NDQ020	Royal Zoological Society of Scotland	n/a	OROA_R	Ouadi Rimé-Ouadi Achim Game Reserve in Central Chad	faeces	J
NDQ041	Royal Zoological Society of Scotland	n/a	OROA_R	Ouadi Rimé-Ouadi Achim Game Reserve in Central Chad	faeces	non-result
NDQ042	Royal Zoological Society of Scotland	n/a	OROA_R	Ouadi Rimé-Ouadi Achim Game Reserve in Central Chad	faeces	E
NDQ043	Royal Zoological Society of Scotland	n/a	OROA_R	Ouadi Rimé-Ouadi Achim Game Reserve in Central Chad	faeces	K
NDQ044	Royal Zoological Society of Scotland	n/a	OROA_R	Ouadi Rimé-Ouadi Achim Game Reserve in Central Chad	faeces	E
NDQ045	Royal Zoological Society of Scotland	n/a	TERMIT_D	Termit mountains, Niger	faeces	I
NDQ046	Royal Zoological Society of Scotland	n/a	TERMIT_D	Termit mountains, Niger	faeces	non-result
NDQ047	Royal Zoological Society of Scotland	n/a	OROA_R	Ouadi Rimé-Ouadi Achim Game Reserve in Central Chad	faeces	A
NDQ061	Royal Zoological Society of Scotland	n/a	OROA_R	Ouadi Rimé-Ouadi Achim Game Reserve in Central Chad	faeces	L
NDQ062	Royal Zoological Society of Scotland	n/a	OROA_R	Ouadi Rimé-Ouadi Achim Game Reserve in Central Chad	faeces	N
NDQ063	Royal Zoological Society of Scotland	n/a	OROA_R	Ouadi Rimé-Ouadi Achim Game Reserve in Central Chad	faeces	A
NDQ064	Royal Zoological Society of Scotland	n/a	OROA_R	Ouadi Rimé-Ouadi Achim Game Reserve in Central Chad	faeces	N
NDQ065	Royal Zoological Society of Scotland	n/a	OROA_R	Ouadi Rimé-Ouadi Achim Game Reserve in Central Chad	faeces	O
NDQ066	Royal Zoological Society of Scotland	n/a	OROA_R	Ouadi Rimé-Ouadi Achim Game Reserve in Central Chad	faeces	L
NDQ067	Royal Zoological Society of Scotland	n/a	OROA_R	Ouadi Rimé-Ouadi Achim Game Reserve in Central Chad	faeces	L
NDQ068	Royal Zoological Society of Scotland	n/a	OROA_R	Ouadi Rimé-Ouadi Achim Game Reserve in Central Chad	faeces	L
NDQ069	Royal Zoological Society of Scotland	n/a	OROA_R	Ouadi Rimé-Ouadi Achim Game Reserve in Central Chad	faeces	E
NDQ070	Royal Zoological Society of Scotland	n/a	OROA_R	Ouadi Rimé-Ouadi Achim Game Reserve in Central Chad	faeces	E
NDQ071	Royal Zoological Society of Scotland	n/a	OROA_R	Ouadi Rimé-Ouadi Achim Game Reserve in Central Chad	faeces	E
